# Supplementary material for: The Wiring Economy Principle: Connectivity Determines Anatomy in the Human Brain
Source: PLoS One. 2011 Sep 7;6(9):e14832. doi: 10.1371/journal.pone.0014832 (PMC3168442; doi:10.1371/journal.pone.0014832)
Supplement: Supporting Information S2 — Binary MATLAB file connectivity-matrices.mat, which includes all matrices for 14 healthy subjects after significance thresholding. (0.04 MB ZIP) [file pone.0014832.s006.zip]

Archive with 1 entries (1 files):
- connectivity_matrices.mat
